# Supplementary material for: Impact of Mistletoe Triterpene Acids on the Uptake of Mistletoe Lectin by Cultured Tumor Cells
Source: PLoS One. 2016 Apr 18;11(4):e0153825. doi: 10.1371/journal.pone.0153825 (PMC4835140; doi:10.1371/journal.pone.0153825)
Supplement: S1 Dataset — (XLSX) [file pone.0153825.s001.xlsx]

## Sheet: Figure 1
Cell viability of HL-60-cells
	control		ML		viscum		viscumTT (25 µg/mL OA)		viscumTT (35 µg/mL OA)
time [min]	viability [%]	SD [%]	viability [%]	SD [%]	viability [%]	SD [%]	viability [%]	SD [%]	viability [%]	SD [%]
30	100	0.2	100	0.2	99	0.2	98.7	0.8	98.3	0.4
60	100	0.1	100.1	0.1	98.9	0.6	98.7	0.7	97.5	1.2
120	100	2.6	100.8	0.4	98.8	1.7	98.5	1	98.4	0.7

## Sheet: Figure 2
Uptake of ML out of viscum extract without combination with TT extract
	THP-1		HL-60		143B		TC-71
time [min]	ML-uptake [%]	SD [%]	ML-uptake [%]	SD [%]	ML-uptake [%]	SD [%]	ML-uptake [%]	SD [%]
30	7.8	0.1	10.1	0.24	2.3	0	0.6	0.6
60	13.9	1.7	14.9	2.8	2.3	0.4	5.2	5
120	19.3	3.6	32.8	2.2	2.3	1.5	23.9	0.3

## Sheet: Figure 3
ML uptake by 143B cells
	ML		ML + TT 155		viscum 155		viscumTT 155
time [min]	ML-uptake [%]	SD [%]	ML-uptake [%]	SD [%]	ML-uptake [%]	SD [%]	ML-uptake [%]	SD [%]
30	0.8	1.6	6.2	1.2	2.3	2.2	1.2	2.5
60	0	0	12.4	8.5	2	1.9	11.9	11.1
120	1.8	3.6	14.5	6.5	0.7	1.1	19.7	1.6

## Sheet: Figure 4
The TT concentration influence on the uptake by the 143B cells
	ML + TT 155 (20 µg/mL OA)		ML + TT 155 (29 µg/mL OA)		viscumTT 155 (20 µg/mL OA)		viscumTT 155 (29 µg/mL OA)
time [min]	ML-uptake [%]	SD [%]	ML-uptake [%]	SD [%]	ML-uptake [%]	SD [%]	ML-uptake [%]	SD [%]
30	6.2	1.2	8.3	1.1	1.2	2.5	2.7	5.3
60	12.4	8.5	13.4	6.2	11.9	11.1	8.3	5.7
120	14.5	6.5	15	7.1	19.7	1.6	19	2.9

## Sheet: Figure 5
ML uptake out of viscum extract by the THP-1 cell line
	viscum 161		viscumTT 161 (25 µg/mL OA)		viscumTT 161 (35 µg/mL OA)
time [min]	ML-uptake [%]	SD [%]	ML-uptake [%]	SD [%]	ML-uptake [%]	SD [%]
30	7.9	5.2	11.7	6.8	9.5	6.9
60	14.7	5.7	13.4	6.7	10.3	4.2
120	17.6	7.3	20	4.5	14	6.6
